# Supplementary material for: A high-resolution phenotypic screen identifies regulators of CNS axon diameter in zebrafish
Source: PLoS Biol. 2026 Jul 17;24(7):e3003895. doi: 10.1371/journal.pbio.3003895 (PMC13379002; doi:10.1371/journal.pbio.3003895)
Supplement: S1 Table — Complete list of hit compounds, putative targets and description, that change Mauthner axon diameter ranked by z-score. The z-score was calculated comparing the diameter for each compound with values of respective DMSO-treated clutch-specific controls. Student t test was used to additionally assess statistical significance between both groups (indicated by *). Compounds that change overall body dimensions or overall health are excluded. Class, action and description are shown for each identified hit compound. (XLSX) [file pbio.3003895.s002.xlsx]

## Sheet: Table 1 - zScore hit compounds
#	Drug	zScore	tTest	Class	Action	Description
1	Fenspiride hydrochloride	-3.03508	0.136823	Adrenoceptor	Antagonist	alpha-Adrenoceptor antagonist; NSAID
2	Fluvoxamine maleate**	-2.40118	0.00225979	Serotonin	Inhibitor	Selective serotonin reuptake inhibitor
3	Bexarotene**	-2.36027	0.00886797	Gene regulation	Agonist	Bexarotene is a highly selective retinoid X receptor (RXR) agonist
4	Fenofibrate	-2.28733	0.0538433	Transcription	Agonist	PPAR-alpha receptor agonist; lipid regulating drug
5	8-Cyclopentyl-1,3-dipropylxanthine*	-2.02571	0.0353094	Adenosine	Antagonist	Selective A1 adenosine receptor antagonist
6	SCH-28080*	-1.73367	0.0210575	Ion Channel	Inhibitor	Potent inhibitor of gastric H+ and K+-ATPase.
7	Tamoxifen	-1.67046	0.100289	Antibiotics/Phosphorylation	Inhibitor	Protein kinase C inhibitor. Induces apoptosis in human malignant glioma cell lines. Tamoxifen and its metabolite 4-hydroxytamoxifen are selective estrogen response modifiers (SERMs) that act as estrogen antagonists in mammary gland.
8	Flunarizine dihydrochloride*	-1.63969	0.0248361	Ion Pump	Blocker	Ca2+/Na+ channel blocker; vasodilator
9	1,7-Dimethylxanthine	-1.63889	0.129606	Adenosine	Antagonist	Adenosine receptor ligand; major metabolite of caffeine
10	8-Cyclopentyl-1,3-dimethylxanthine*	-1.62638	0.0417666	Adenosine	Antagonist	Selective A1 adenosine receptor antagonist
11	NSC 95397*	-1.38815	0.0103	Phosphorylation	Inhibitor	Selective, irreversible Cdc25 dual specificity phosphatase inhibitor.
12	A-315456	-1.36686	0.29803	Adrenoceptor	Antagonist	Selective alpha 1D-adrenoceptor antagonist
13	2-(Methylthio)adenosine 5'-diphosphate trisodium salt hydrate**	-1.35366	0.00733332	Purinoceptor	Agonist	P2 purinoceptor agonist.
14	Clemizole hydrochloride*	-1.46411	0.0159996	Histamine	Antagonist	H1 Histamine receptor antagonist
15	Colchicine*	-1.41919	0.0311466	Cytoskeleton and ECM	Inhibitor	Prevents tubulin polymerization
16	Ro 20-1724*	-1.31275	0.0404352	Cyclic Nucleotides	Inhibitor	Potent and selective cAMP phosphodiesterase inhibitor
17	S-Ethylisothiourea hydrobromide	-1.27767	0.265946	Nitric Oxide	Inhibitor	Inhibitor of iNOS, eNOS, and nNOS
18	6-Aminohexanoic acid	-1.20734	0.083454	Immune System	Inhibitor	Promotes rapid dissociation of plasmin, thereby inhibiting the activation of plasminogen and subsequent fibrinolysis; inhibits plasminogen binding to activated platelets
19	L-Aspartic acid	1.21709	0.125326	Glutamate	Agonist	Endogenous excitatory amino acid neurotransmitter
20	PF-573228	1.22839	0.0817026	Kinase/Phosphatase	Inhibitor	PF-573228 is a focal adhesion kinase (FAK) inhibitor; Non-receptor tyrosine kinase inhibitor
21	N-Acetyl-5-hydroxytryptamine	1.29619	0.252046	Melatonin	Precursor	Immediate precursor of melatonin
22	S-(-)-Eticlopride hydrochloride	1.3802	0.293308	Dopamine	Antagonist	Potent and selective D2 dopamine receptor antagonist
23	Nialamide*	1.43185	0.0192808	Neurotransmission	Inhibitor	Monoamine oxidase inhibitor
24	Diazoxide**	1.43191	0.00735666	Ion Channel	Activator	Activator of ATP-dependent K+ channels in both vascular smooth muscle and pancreatic beta-cells; antihypertensive
25	NBI 27914	1.53812	0.150591	Neurotransmission	Antagonist	CRF1 corticotropin-releasing factor receptor antagonist.
26	Dantrolene sodium	1.71729	0.0911402	Intracellular Calcium	Inhibitor	Inhibits intracellular Ca2+ release from the sarcoplasmic reticulum; muscle relaxant.
27	Formoterol	1.72545	0.315532	Adrenoceptor	Agonist	beta2-Adrenoceptor agonist
28	2,2-Dimethyl-N-(2,4,6-trimethoxyphenyl)dodecanamide**	1.86162	0.00224022	Lipid Signaling	Inhibitor	Potent and selective acyl coenzyme A: cholesterol acyltransferase inhibitor.
29	Anisotropine methyl bromide*	1.9056	0.0254622	Muscarinic	Antagonist	is a muscarinic antagonist and antispasmodic
30	Diphenyleneiodonium chloride	1.94071	0.103195	Nitric Oxide	Inhibitor	Endothelial nitric oxide synthase inhibitor
31	Disopyramide*	2.00129	0.0337662	Na+ Channel	Blocker	Sodium channel blocker; class IA antiarrhythmic
32	Domperidone**	2.35682	0.0048963	Dopamine	Antagonist	Peripheral dopamine receptor antagonist that does not cross the blood-brain barrier; anti-emetic
33	Tetramethylazodicarboxamide*	2.45124	0.010836	Cell Stress	Modulator	Thiol-oxidizing agent
