# Supplementary material for: A high-resolution phenotypic screen identifies regulators of CNS axon diameter in zebrafish
Source: PLoS Biol. 2026 Jul 17;24(7):e3003895. doi: 10.1371/journal.pbio.3003895 (PMC13379002; doi:10.1371/journal.pbio.3003895)
Supplement: S1 Data — (XLSX) [file pbio.3003895.s003.xlsx]

## Sheet: Figure 1C
Figure 1C Rapamycin			STATS
Raw values
DMSO	50µM Rapamycin		Unpaired t test
3.9781	3.3384		P value	<0.0001
3.7264	3.4142		P value summary	****
3.5985	3.3996		Significantly different (P < 0.05)?	Yes
4.0821	3.6434		One- or two-tailed P value?	Two-tailed
3.9877	3.7388		t, df	t=5.294, df=16
4.0476	3.7258
4.0484	3.6533		How large is the effect?
4.0147	3.4109		Mean of column A	3.964
4.1923	3.273		Mean of column B	3.511
			Difference between means (B - A) ± SEM	-0.4532 ± 0.08560
			95% confidence interval	-0.6346 to -0.2717
			R squared (eta squared)	0.6366
			F test to compare variances
			F, DFn, Dfd	1.077, 8, 8
			P value	0.9192
			P value summary	ns
			Significantly different (P < 0.05)?	No
			Data analyzed
			Sample size, column A	9
			Sample size, column B	9
				DMSO	50µm Rapamycin
			Number of values	9	9
			Minimum	3.599	3.273
			25% Percentile	3.852	3.369
			Median	4.015	3.414
			75% Percentile	4.065	3.69
			Maximum	4.192	3.739
			Mean	3.964	3.511
			Std. Deviation	0.1849	0.1782
			Std. Error of Mean	0.06164	0.0594
			Lower 95% CI	3.822	3.374
			Upper 95% CI	4.106	3.648

## Sheet: Figure 1D
Figure 1D 0.5% DMSO			STATS
Raw values			Table Analyzed	0.5% DMSO
Control	0.5% DMSO
3.7406	2.92302		Column B	0.5% DMSO
3.10585	3.9362		vs.	vs.
3.80875	3.8229		Column A	Control
3.3325	3.9047
3.6715	3.5755		Unpaired t test with Welch's correction
3.01575			P value	0.94
			P value summary	ns
3.4467	3.3619		Significantly different (P < 0.05)?	No
4.2699	3.7043		One- or two-tailed P value?	Two-tailed
3.7943	3.3866		Welch-corrected t, df	t=0.07612, df=21.18
3.5861	3.4441
3.5429	3.4387		How large is the effect?
3.2678	3.7183		Mean of column A	3.549
	3.4844		Mean of column B	3.558
			Difference between means (B - A) ± SEM	0.009831 ± 0.1292
			95% confidence interval	-0.2586 to 0.2783
			R squared (eta squared)	0.0002735
			F test to compare variances
			F, DFn, Dfd	1.490, 11, 11
			P value	0.5195
			P value summary	ns
			Significantly different (P < 0.05)?	No
			Data analyzed
			Sample size, column A	12
			Sample size, column B	12
Figure 1D 1% DMSO			STATS
Raw values			Table Analyzed	1% DMSO
Control	1% DMSO
3.5985	3.9781		Column B	1% DMSO
4.0821	3.8617		vs.	vs.
3.9877	3.7264		Column A	Control
4.0476
4.0484			Unpaired t test with Welch's correction
4.0147			P value	0.0034
4.1923			P value summary	**
			Significantly different (P < 0.05)?	Yes
3.984	3.6158		One- or two-tailed P value?	Two-tailed
4.1722	3.5922		Welch-corrected t, df	t=3.508, df=14.16
4.0594	3.898
4.1962	3.7639		How large is the effect?
			Mean of column A	4.035
			Mean of column B	3.777
			Difference between means (B - A) ± SEM	-0.2582 ± 0.07362
			95% confidence interval	-0.4160 to -0.1005
			R squared (eta squared)	0.465
			F test to compare variances
			F, DFn, Dfd	1.287, 10, 6
			P value	0.7876
			P value summary	ns
			Significantly different (P < 0.05)?	No
			Data analyzed
			Sample size, column A	11
			Sample size, column B	7

## Sheet: Figure 3D
Figure 3D compare ML vs Manual
Raw values
Manual 2	Manual 1	ML
2.827	3.45293	4.1491
3.21806	3.75126	4.16034
2.8498	3.10645	4.21996
2.99063	3.4984	4.6513
3.36967	3.66379	4.11151
2.44758	3.55305	4.01663
STATS
Table Analyzed	Manual vs Manual
Data sets analyzed	A-C
Distribution assumption	Normal (Gaussian)
ANOVA summary
F	35.47
P value	<0.0001
P value summary	****
Significant diff. among means (P < 0.05)?	Yes
R squared	0.8255
Brown-Forsythe test
F (DFn, DFd)	0.7148 (2, 15)
P value	0.5052
P value summary	ns
Are SDs significantly different (P < 0.05)?	No
Bartlett's test
Bartlett's statistic (corrected)	0.9194
P value	0.6315
P value summary	ns
Are SDs significantly different (P < 0.05)?	No
ANOVA table	SS	DF	MS	F (DFn, DFd)	P value
Treatment (between columns)	4.847	2	2.423	F (2, 15) = 35.47	P<0.0001
Residual (within columns)	1.025	15	0.06831
Total	5.871	17
Data summary
Number of treatments (columns)	3
Number of values (total)	18
Number of families	1
Number of comparisons per family	3
Alpha	0.05
Tukey's multiple comparisons test	Mean diff.	95.00% CI of diff.	Below threshold?	Summary	Adjusted P Value
Manual 2 vs. Manual 1	-0.5539	-0.9458 to -0.1619	Yes	**	0.0061	A-B
Manual 2 vs. ML	-1.268	-1.660 to -0.8757	Yes	****	<0.0001	A-C
Manual 1 vs. ML	-0.7138	-1.106 to -0.3219	Yes	***	0.0007	B-C
Test details	Mean 1	Mean 2	Mean diff.	SE of diff.	n1	n2	q	DF
Manual 2 vs. Manual 1	2.95	3.504	-0.5539	0.1509	6	6	5.191	15
Manual 2 vs. ML	2.95	4.218	-1.268	0.1509	6	6	11.88	15
Manual 1 vs. ML	3.504	4.218	-0.7138	0.1509	6	6	6.69	15
Compact letter display
ML	A
Manual 1	B
Manual 2	C

## Sheet: Figure 3E
Figure 3E Nefma+/tg analysis
Raw values							Normalized Change
Control Manual 1	Nefma Manual1	Control Manual 2	Nefma Manual 2	Control	Nefma ML		Control Manual 1	Nefma Manual1	Control Manual 2	Nefma Manual 2	Control	Nefma ML
2.827	2.10796	3.45293	2.999	4.1491	3.72964		-4.18422	-28.5549	-1.46636	-14.4197	-1.63681	-11.5809
3.21806	2.21995	3.75126	2.38096	4.16034	3.63087		9.06993	-24.759	7.04687	-32.0563	-1.37025	-13.9224
2.8498	2.74453	3.10645	2.53043	4.21996	3.66427		-3.41164	-6.97954	-11.3536	-27.7911	0.0431125	-13.1306
2.99063	2.82311	3.4984	2.92133	4.6513	3.54642		1.36164	-4.31619	-0.168718	-16.6362	10.269	-15.9246
3.36967	2.53619	3.66379	2.05233	4.11151	3.32007		14.2084	-14.0406	4.55089	-41.4343	-2.52778	-21.2906
2.44758	1.82757	3.55305	2.57862	4.01663	2.93036		-17.0441	-38.058	1.39089	-26.4158	-4.77723	-30.5295
STATS
Table Analyzed	% change Manual vs ML Nefma+/tg
Data sets analyzed	A-F
Distribution assumption	Normal (Gaussian)
ANOVA summary
F	10.56
P value	<0.0001
P value summary	****
Significant diff. among means (P < 0.05)?	Yes
R squared	0.6377
Brown-Forsythe test
F (DFn, DFd)	1.016 (5, 30)
P value	0.4256
P value summary	ns
Are SDs significantly different (P < 0.05)?	No
Bartlett's test
Bartlett's statistic (corrected)	4.034
P value	0.5445
P value summary	ns
Are SDs significantly different (P < 0.05)?	No
ANOVA table	SS	DF	MS	F (DFn, DFd)	P value
Treatment (between columns)	4003	5	800.7	F (5, 30) = 10.56	P<0.0001
Residual (within columns)	2274	30	75.82
Total	6278	35
Data summary
Number of treatments (columns)	6
Number of values (total)	36
Number of families	1
Number of comparisons per family	15
Alpha	0.05
Holm-Šídák's multiple comparisons test	Mean diff.	Below threshold?	Summary	Adjusted P Value
Control ML2 vs. Nefma ML2	17.73	Yes	*	0.0164	A-B
Control ML2 vs. Control Manual 1	2.667e-08	No	ns	>0.9999	A-C
Control ML2 vs. Nefma Manual 1	26.46	Yes	***	0.0002	A-D
Control ML2 vs. Control Manual 2	3.333e-08	No	ns	>0.9999	A-E
Control ML2 vs. Nefma Manual 2	16.05	Yes	*	0.0293	A-F
Nefma ML2 vs. Control Manual 1	-17.73	Yes	*	0.0164	B-C
Nefma ML2 vs. Nefma Manual 1	8.729	No	ns	0.3853	B-D
Nefma ML2 vs. Control Manual 2	-17.73	Yes	*	0.0164	B-E
Nefma ML2 vs. Nefma Manual 2	-1.68	No	ns	0.9955	B-F
Control Manual 1 vs. Nefma Manual 1	26.46	Yes	***	0.0002	C-D
Control Manual 1 vs. Control Manual 2	6.667e-09	No	ns	>0.9999	C-E
Control Manual 1 vs. Nefma Manual 2	16.05	Yes	*	0.0293	C-F
Nefma Manual 1 vs. Control Manual 2	-26.46	Yes	***	0.0002	D-E
Nefma Manual 1 vs. Nefma Manual 2	-10.41	No	ns	0.2514	D-F
Control Manual 2 vs. Nefma Manual 2	16.05	Yes	*	0.0293	E-F
Test details	Mean 1	Mean 2	Mean diff.	SE of diff.	n1	n2	t	DF
Control ML2 vs. Nefma ML2	-1e-08	-17.73	17.73	5.027	6	6	3.527	30
Control ML2 vs. Control Manual 1	-1e-08	-3.667e-08	2.667e-08	5.027	6	6	5.305e-09	30
Control ML2 vs. Nefma Manual 1	-1e-08	-26.46	26.46	5.027	6	6	5.263	30
Control ML2 vs. Control Manual 2	-1e-08	-4.333e-08	3.333e-08	5.027	6	6	6.631e-09	30
Control ML2 vs. Nefma Manual 2	-1e-08	-16.05	16.05	5.027	6	6	3.193	30
Nefma ML2 vs. Control Manual 1	-17.73	-3.667e-08	-17.73	5.027	6	6	3.527	30
Nefma ML2 vs. Nefma Manual 1	-17.73	-26.46	8.729	5.027	6	6	1.736	30
Nefma ML2 vs. Control Manual 2	-17.73	-4.333e-08	-17.73	5.027	6	6	3.527	30
Nefma ML2 vs. Nefma Manual 2	-17.73	-16.05	-1.68	5.027	6	6	0.3341	30
Control Manual 1 vs. Nefma Manual 1	-3.667e-08	-26.46	26.46	5.027	6	6	5.263	30
Control Manual 1 vs. Control Manual 2	-3.667e-08	-4.333e-08	6.667e-09	5.027	6	6	1.326e-09	30
Control Manual 1 vs. Nefma Manual 2	-3.667e-08	-16.05	16.05	5.027	6	6	3.193	30
Nefma Manual 1 vs. Control Manual 2	-26.46	-4.333e-08	-26.46	5.027	6	6	5.263	30
Nefma Manual 1 vs. Nefma Manual 2	-26.46	-16.05	-10.41	5.027	6	6	2.071	30
Control Manual 2 vs. Nefma Manual 2	-4.333e-08	-16.05	16.05	5.027	6	6	3.193	30
Compact letter display
Control ML2	A
Control Manual 1	A
Control Manual 2	A
Nefma Manual 2	B
Nefma ML2	B
Nefma Manual 1	B

## Sheet: Figure 4E
Figure 4E Body area and length assessment for hits	Area change	Length change			Rest of Figure 4 see Supplementary File
	Relative to normalised values of 1		z-Score		Changed in area/length (excluded)
Fenspiride hydrochloride	1.00433	1.00614	-3.03508		Unhealthy
Fluvoxamine maleate	1.06456	1.01982	-2.40118		Unchanged in dimensions (remains hit)
Bexarotene	0.989944	0.998912	-2.36027
Fenofibrate	1.01048	1.01898	-2.28733
Methiothepin mesylate	0.914718	0.925918	-2.24666
CP-471474	0.979728	0.956277	-2.08955
Cyproterone acetate	0.86582	0.934343	-2.069
8-Cyclopentyl-1,3-dipropylxanthine	1.03021	0.995391	-2.02571
Loperamide hydrochloride	0.9595	0.96116	-1.73941
SCH-28080	0.993659	1.001	-1.73367
N-Bromoacetamide	0.931611	0.967328	-1.67546
Tamoxifen	1.00447	1.00697	-1.67046
Flunarizine dihydrochloride	0.995536	1.00186	-1.63969
1,7-Dimethylxanthine	0.965323	0.975282	-1.63889
8-Cyclopentyl-1,3-dimethylxanthine	1.06234	0.986897	-1.62638
7-Chloro-4-hydroxy-2-phenyl-1,8-naphthyridine	0.899052	0.95679	-1.61603
Metolazone			-1.48527
NSC 95397	0.983988	1.00339	-1.38815
A-315456	1.06482	1.01757	-1.36686
2-(Methylthio)adenosine 5'-diphosphate trisodium salt hydrate	0.975674	0.97856	-1.35366
Clemizole hydrochloride	1.04194	0.983955	-1.46411
Colchicine	0.932398	0.976431	-1.41919
Ro 20-1724	1.00711	0.989335	-1.31275
S-Ethylisothiourea hydrobromide	1.00869	1.01764	-1.27767
DMH4	0.930064	0.938975	-1.25847
Bethanechol chloride	0.946179	0.964877	-1.22053
6-Aminohexanoic acid	0.988461	0.988472	-1.20734
N-Methyl-D-aspartic acid	1.04436	1.03018	-1.20666
L-Aspartic acid	0.986412	0.982147	1.21709
PF-573228	0.993411	0.981367	1.22839
N-Acetyl-5-hydroxytryptamine	0.999118	1.01349	1.29619
Dofetilide	1.10048	1.05054	1.3361
S-(-)-Eticlopride hydrochloride	1.01092	1.02382	1.3802
Nialamide	1.00176	0.987235	1.43185
Diazoxide	0.995343	1.00403	1.43191
NBI 27914	1.00329	1.00783	1.53812
Dantrolene sodium	1.00698	1.00982	1.71729
Formoterol	1.00639	1.00883	1.72545
2,2-Dimethyl-N-(2,4,6-trimethoxyphenyl)dodecanamide	0.993586	0.974834	1.86162
Anisotropine methyl bromide	0.995567	1.00455	1.9056
Diphenyleneiodonium chloride	1.04168	1.01986	1.94071
Disopyramide	0.98488	0.997179	2.00129
Domperidone	0.999115	1.00711	2.35682
Tetramethylazodicarboxamide	1.00516	1.0072	2.45124
L-Canavanine	1.09259	1.03147	2.56364
Control values for Calculating STD across Clutches
series_name	drug	class_name	Area (Pxl)	Area mm2	Length (Pxl)	Length um		STD area	STD Length
Plate 4.20230424_MauGFP_LP4_21-50_head_W_A01_2_1.v6.csv	ctrl	WholeFish	43772	1.36779	718	4013.62	STD	0.0356313	51.9893		2.65064	1.32589
Plate 4.20230424_MauGFP_LP4_21-50_head_W_A02_2_1.v5.csv	ctrl	WholeFish	42548	1.32954	702	3924.18	Averag	1.34425	3921.1
Plate 4.20230424_MauGFP_LP4_21-50_head_W_A02_3_1.v5.csv	ctrl	WholeFish	43112	1.34716	706.137	3947.31
Plate 4.20230424_MauGFP_LP4_21-50_head_W_A03_2_1.v6.csv	ctrl	NearEdge	45132	1.41028	696	3890.64
Plate 4.20230424_MauGFP_LP4_21-50_head_W_A03_3_1.v6.csv	ctrl	WholeFish	41816	1.30667	702	3924.18
Plate 4.20230424_MauGFP_LP4_21-50_head_W_A04_2_1.v5.csv	ctrl	WholeFish	42012	1.31279	688	3845.92
Plate 4.20230424_MauGFP_LP4_21-50_head_W_A05_3_1.v6.csv	ctrl	WholeFish	42740	1.33554	698	3901.82
Plate 4.20230424_MauGFP_LP4_21-50_tail_W_A02_1_1.v6.csv	ctrl	WholeFish	42824	1.33816	690	3857.1		0.0334947	88.3856		2.47881	2.25877
Plate 4.20230424_MauGFP_LP4_21-50_tail_W_A03_1_1.v6.csv	ctrl	WholeFish	42964	1.34254	696	3890.64		1.35124	3913
Plate 4.20230424_MauGFP_LP4_21-50_tail_W_A04_3_1.v5.csv	ctrl	WholeFish	43300	1.35304	692	3868.28
Plate 4.20230424_MauGFP_LP4_21-50_tail_W_A05_1_1.v6.csv	ctrl	WholeFish	42124	1.31629	694	3879.46
Plate 4.20230424_MauGFP_LP4_21-50_tail_W_A05_2_1.v6.csv	ctrl	WholeFish	45000	1.40616	728	4069.52
Plate 4.20230424_MauGFP_LP4_51-77_head_W_G01_2_1.v5.csv	ctrl	WholeFish	47992	1.49965	718	4013.62		0.0501641	120.048		3.38946	3.01285
Plate 4.20230424_MauGFP_LP4_51-77_head_W_G03_1_1.v6.csv	ctrl	WholeFish	48668	1.52078	732	4091.88		1.48001	3984.55
Plate 4.20230424_MauGFP_LP4_51-77_head_W_H01_2_1.v5.csv	ctrl	WholeFish	48860	1.52678	730	4080.7
Plate 4.20230424_MauGFP_LP4_51-77_tail_W_G02_1_1.v6.csv	ctrl	WholeFish	45856	1.43291	704	3935.36
Plate 4.20230424_MauGFP_LP4_51-77_tail_W_G03_2_1.v5.csv	ctrl	NearEdge	45440	1.41991	680	3801.2
Plate 5.20230501_MaGFP_LP5_61-75_head_W_D10_1_1.v5.csv	ctrl	WholeFish	44128	1.37891	696	3890.64		0.0255881	56.2339		1.89897	1.46424
Plate 5.20230501_MaGFP_LP5_61-75_head_W_D10_2_1.v6.csv	ctrl	WholeFish	42584	1.33066	676	3778.84		1.34748	3840.5
Plate 5.20230501_MaGFP_LP5_61-75_head_W_D11_3_1.v6.csv	ctrl	WholeFish	43152	1.34841	690	3857.1
Plate 5.20230501_MaGFP_LP5_61-75_head_W_D12_1_1.v6.csv	ctrl	WholeFish	44052	1.37654	698.18	3902.83
Plate 5.20230501_MaGFP_LP5_61-75_tail_W_D11_1_1.v6.csv	ctrl	WholeFish	42696	1.33416	688	3845.92
Plate 5.20230501_MaGFP_LP5_61-75_tail_W_D11_2_1.v6.csv	ctrl	WholeFish	42120	1.31617	674	3767.66
Plate 7.20221108_Lopac_Plate7_31-55.csv_head_W_D11_2_1.v6.csv	ctrl	WholeFish	46256	1.44541	708	3957.72		0.0395577	62.5169		2.76317	1.58407
Plate 7.20221108_Lopac_Plate7_31-55.csv_head_W_D11_3_1.v5.csv	ctrl	WholeFish	46904	1.46566	714	3991.26		1.4316	3946.6
Plate 7.20221108_Lopac_Plate7_31-55.csv_head_W_D12_3_1.v6.csv	ctrl	WholeFish	45844	1.43253	706	3946.54
Plate 7.20221108_Lopac_Plate7_31-55.csv_tail_W_C07_1_1.v6.csv	ctrl	WholeFish	43992	1.37466	696.078	3891.07
Plate 7.20221108_Lopac_Plate7_31-55.csv_tail_W_C07_2_1.v6.csv	ctrl	WholeFish	46516	1.45353	708	3957.72
Plate 7.20221108_Lopac_Plate7_31-55.csv_tail_W_D11_1_1.v6.csv	ctrl	WholeFish	47064	1.47066	722	4035.98
Plate 7.20221108_Lopac_Plate7_31-55.csv_tail_W_D12_2_1.v5.csv	ctrl	WholeFish	44124	1.37879	688	3845.92
Plate 7.202211105_Lopac_Plate7_1-30.csv_head_W_A01_3_1.v5.csv	ctrl	WholeFish	45316	1.41603	704	3935.36		0.0370609	84.2425		2.56683	2.12522
Plate 7.202211105_Lopac_Plate7_1-30.csv_head_W_A02_2_1.v6.csv	ctrl	WholeFish	46832	1.46341	726	4058.34		1.44384	3963.93
Plate 7.202211105_Lopac_Plate7_1-30.csv_head_W_A02_3_1.v5.csv	ctrl	WholeFish	46516	1.45353	718	4013.62
Plate 7.202211105_Lopac_Plate7_1-30.csv_head_W_A03_3_1.v5.csv	ctrl	WholeFish	46980	1.46803	720	4024.8
Plate 7.202211105_Lopac_Plate7_1-30.csv_tail_W_A01_1_1.v5.csv	ctrl	NearEdge	46712	1.45966	710	3968.9
Plate 7.202211105_Lopac_Plate7_1-30.csv_tail_W_A01_2_1.v6.csv	ctrl	NearEdge	46160	1.44241	684	3823.56
Plate 7.202211105_Lopac_Plate7_1-30.csv_tail_W_A02_1_1.v5.csv	ctrl	WholeFish	46732	1.46028	714	3991.26
Plate 7.202211105_Lopac_Plate7_1-30.csv_tail_W_A03_1_1.v6.csv	ctrl	WholeFish	47200	1.47491	720	4024.8
Plate 7.202211105_Lopac_Plate7_1-30.csv_tail_W_A03_2_1.v6.csv	ctrl	WholeFish	43404	1.35629	686	3834.74
Plate 8.20221205_Lopac_Plate7,8.csv_head_W_D01_1_1.v6.csv	ctrl	WholeFish	43992	1.37466	700	3913		0.0275915	66.4112		1.98886	1.70415
Plate 8.20221205_Lopac_Plate7,8.csv_head_W_D01_2_1.v6.csv	ctrl	WholeFish	45568	1.42391	700	3913		1.3873	3897.03
Plate 8.20221205_Lopac_Plate7,8.csv_head_W_D02_2_1.v5.csv	ctrl	WholeFish	43692	1.36529	698	3901.82
Plate 8.20221205_Lopac_Plate7,8.csv_head_W_D03_3_1.v5.csv	ctrl	NearEdge	45032	1.40716	696	3890.64
Plate 8.20221205_Lopac_Plate7,8.csv_tail_W_D02_3_1.v6.csv	ctrl	WholeFish	44848	1.40141	706	3946.54
Plate 8.20221205_Lopac_Plate7,8.csv_tail_W_E01_2_1.v5.csv	ctrl	NearEdge	44652	1.39529	708	3957.72
Plate 8.20221205_Lopac_Plate7,8.csv_tail_W_D03_2_1.v5.csv	ctrl	NearEdge	42992	1.34341	672	3756.48
Plate 9.202211105_Lopac_Plate9_56-81.csv_head_W_A04_2_1.v5.csv	ctrl	WholeFish	45612	1.42528	716	4002.44		0.0431202	92.0064		2.98626	2.28833
Plate 9.202211105_Lopac_Plate9_56-81.csv_head_W_A04_3_1.v6.csv	ctrl	NearEdge	46860	1.46428	718	4013.62		1.44395	4020.68
Plate 9.202211105_Lopac_Plate9_56-81.csv_head_W_A05_2_1.v6.csv	ctrl	WholeFish	44364	1.38629	696	3890.64
Plate 9.202211105_Lopac_Plate9_56-81.csv_head_W_A05_3_1.v6.csv	ctrl	NearEdge	46120	1.44116	704	3935.36
Plate 9.202211105_Lopac_Plate9_56-81.csv_head_W_A07_2_1.v6.csv	ctrl	WholeFish	47748	1.49203	736	4114.24
Plate 9.202211105_Lopac_Plate9_56-81.csv_head_W_A07_3_1.v6.csv	ctrl	WholeFish	46216	1.44416	726	4058.34
Plate 9.202211105_Lopac_Plate9_56-81.csv_head_W_A08_3_1.v6.csv	ctrl	WholeFish	46856	1.46416	740	4136.6
Plate 9.202211105_Lopac_Plate9_56-81.csv_head_W_A09_3_1.v6.csv	ctrl	WholeFish	42788	1.33704	704.252	3936.77
Plate 9.202211105_Lopac_Plate9_56-81.csv_tail_W_A04_1_1.v5.csv	ctrl	WholeFish	47632	1.4884	744	4158.96
Plate 9.202211105_Lopac_Plate9_56-81.csv_tail_W_A05_1_1.v6.csv	ctrl	WholeFish	47084	1.47128	728	4069.52
Plate 9.202211105_Lopac_Plate9_56-81.csv_tail_W_A06_1_1.v5.csv	ctrl	WholeFish	45636	1.42603	704	3935.36
Plate 9.202211105_Lopac_Plate9_56-81.csv_tail_W_A07_1_1.v6.csv	ctrl	WholeFish	45632	1.42591	688	3845.92
Plate 9.202211105_Lopac_Plate9_56-81.csv_tail_W_A08_1_1.v5.csv	ctrl	WholeFish	46568	1.45516	720	4024.8
Plate 9.202211105_Lopac_Plate9_56-81.csv_tail_W_A08_2_1.v5.csv	ctrl	WholeFish	48232	1.50715	730	4080.7
Plate 9.202211105_Lopac_Plate9_56-81.csv_tail_W_A09_1_1.v6.csv	ctrl	WholeFish	44972	1.40529	717.943	4013.3
Plate 9.202211105_Lopac_Plate9_56-81.csv_tail_W_A09_2_1.v6.csv	ctrl	WholeFish	47032	1.46966	736	4114.24
							MEAN STD	0.0365261	77.7293		2.59037	1.97044
							Average	1.40371	3935.92
								2.60211	1.97487
								STD area	STD Length
20240430_LP4-6.20230513_MaGFP_LP6_56-80_LP4repeat_head_W_A01_2_1.v2.csv	ctrl	WholeFish	45700	1.42803	736	4114.24		0.0428405	148.656		3.10102	3.76675
20240430_LP4-6.20230513_MaGFP_LP6_56-80_LP4repeat_head_W_A02_1_1.v2.csv	ctrl	WholeFish	44296	1.38416	718	4013.62		1.38149	3946.54
20240430_LP4-6.20230513_MaGFP_LP6_56-80_LP4repeat_head_W_A02_2_1.v2.csv	ctrl	NearEdge	43772	1.36779	676	3778.84
20240430_LP4-6.20230513_MaGFP_LP6_56-80_LP4repeat_tail_W_A02_3_1.v2.csv	ctrl	NearEdge	41780	1.30554	670	3745.3
20240430_LP4-6.20230513_MaGFP_LP6_56-80_LP4repeat_tail_W_A03_1_1.v2.csv	ctrl	WholeFish	44516	1.39104	720	4024.8
20240430_LP4-6.20230513_MaGFP_LP6_56-80_LP4repeat_tail_W_A03_2_1.v2.csv	ctrl	WholeFish	45200	1.41241	716	4002.44
20240430_LP4-6.20230503_MaGFP_LP6_27-55_head_W_D01_2_1.v2.csv	ctrl	WholeFish	44612	1.39404	706	3946.54		0.034864	67.8212		2.54432	1.74319
20240430_LP4-6.20230503_MaGFP_LP6_27-55_head_W_D02_1_1.v2.csv	ctrl	WholeFish	42708	1.33454	692	3868.28		1.37027	3890.64
20240430_LP4-6.20230503_MaGFP_LP6_27-55_head_W_D02_3_1.v2.csv	ctrl	WholeFish	44556	1.39229	712	3980.08
20240430_LP4-6.20230503_MaGFP_LP6_27-55_head_W_D03_2_1.v2.csv	ctrl	WholeFish	42184	1.31817	678	3790.02
20240430_LP4-6.20230503_MaGFP_LP6_27-55_tail_W_D02_2_1.v2.csv	ctrl	NearEdge	44804	1.40004	690	3857.1
20240430_LP4-6.20230503_MaGFP_LP6_27-55_tail_W_D03_1_1.v2.csv	ctrl	WholeFish	44244	1.38254	698	3901.82
20240430_LP4-6.20230503_MaGFP_LP5_76-80_head_W_A02_1_1.v2.csv	ctrl	WholeFish	44992	1.40591	718.069	4014.01		0.0322487	98.1146		2.34843	2.51183
20240430_LP4-6.20230503_MaGFP_LP5_76-80_head_W_A03_3_1.v2.csv	ctrl	WholeFish	43408	1.35641	696	3890.64		1.3732	3906.1
20240430_LP4-6.20230503_MaGFP_LP5_76-80_tail_W_A01_1_1.v2.csv	ctrl	WholeFish	44612	1.39404	718	4013.62
20240430_LP4-6.20230503_MaGFP_LP5_76-80_tail_W_A01_2_1.v2.csv	ctrl	NearEdge	42324	1.32254	676.191	3779.91
20240430_LP4-6.20230503_MaGFP_LP5_76-80_tail_W_A03_1_1.v2.csv	ctrl	NearEdge	43548	1.36079	682.333	3814.24
20240430_LP4-6.20230503_MaGFP_LP5_76-80_tail_W_A03_2_1.v2.csv	ctrl	WholeFish	44788	1.39954	702	3924.18
20240430_LP4-6.20230426_MaGFP_ctrl_head_W_B07_2_1.v2.csv	ctrl	NearEdge	44004	1.37504	700	3913		0.0549316	97.155		3.87019	2.45325
20240430_LP4-6.20230426_MaGFP_ctrl_head_W_B07_3_1.v2.csv	ctrl	WholeFish	42980	1.34304	694	3879.46		1.41935	3960.26
20240430_LP4-6.20230426_MaGFP_ctrl_head_W_B08_2_1.v2.csv	ctrl	WholeFish	44680	1.39616	708	3957.72
20240430_LP4-6.20230426_MaGFP_ctrl_tail_W_B07_1_1.v2.csv	ctrl	NearEdge	43888	1.37141	686	3834.74
20240430_LP4-6.20230426_MaGFP_ctrl_tail_W_B08_1_1.v2.csv	ctrl	WholeFish	44172	1.38029	708	3957.72
20240430_LP4-6.20230426_MaGFP_ctrl_tail_W_B08_3_1.v2.csv	ctrl	WholeFish	43824	1.36941	690	3857.1
20240430_LP4-6.20230426_MaGFP_ctrl_tail_W_B09_1_1.v2.csv	ctrl	NearEdge	43748	1.36704	674	3767.66
20240430_LP4-6.20230426_MaGFP_ctrl_tail_W_B09_2_1.v2.csv	ctrl	WholeFish	43164	1.34879	694	3879.46
20240430_LP4-6.20230426_MaGFP_ctrl_tail_W_B09_3_1.v2.csv	ctrl	WholeFish	46932	1.46653	728	4069.52
20240430_LP4-6.20230426_MaGFP_LP456repeat_head_W_B07_3_1.v2.csv	ctrl	WholeFish	46368	1.44891	722	4035.98
20240430_LP4-6.20230426_MaGFP_LP456repeat_head_W_D12_1_1.v2.csv	ctrl	WholeFish	44300	1.38429	724	4047.16
20240430_LP4-6.20230426_MaGFP_LP456repeat_head_W_D12_3_1.v2.csv	ctrl	WholeFish	47912	1.49715	738	4125.42
20240430_LP4-6.20230426_MaGFP_LP456repeat_tail_W_B07_1_1.v2.csv	ctrl	WholeFish	45752	1.42966	710	3968.9
20240430_LP4-6.20230426_MaGFP_LP456repeat_tail_W_B07_2_1.v2.csv	ctrl	WholeFish	46060	1.43928	714	3991.26
20240430_LP4-6.20230426_MaGFP_LP456repeat_tail_W_B08_1_1.v2.csv	ctrl	WholeFish	44252	1.38279	690	3857.1
20240430_LP4-6.20230426_MaGFP_LP456repeat_tail_W_B08_2_1.v2.csv	ctrl	WholeFish	44932	1.40404	708	3957.72
20240430_LP4-6.20230426_MaGFP_LP456repeat_tail_W_B08_3_1.v2.csv	ctrl	WholeFish	44644	1.39504	698	3901.82
20240430_LP4-6.20230426_MaGFP_LP456repeat_tail_W_B09_3_1.v2.csv	ctrl	WholeFish	47464	1.48316	726	4058.34
20240430_LP4-6.20230426_MaGFP_LP456repeat_tail_W_D10_1_1.v2.csv	ctrl	WholeFish	47628	1.48828	740	4136.6
20240430_LP4-6.20230426_MaGFP_LP456repeat_tail_W_D10_2_1.v2.csv	ctrl	NearEdge	48596	1.51853	706	3946.54
20240430_LP4-6.20230426_MaGFP_LP456repeat_tail_W_D10_3_1.v2.csv	ctrl	WholeFish	45480	1.42116	702	3924.18
20240430_LP4-6.20230426_MaGFP_LP456repeat_tail_W_D11_1_1.v2.csv	ctrl	WholeFish	48508	1.51578	726	4058.34
20240430_LP1.20230403_MaGFP_LOPAC1 and 2_1-11_head_W_D01_2_1.v2.csv	ctrl	WholeFish	42936	1.34166	678	3790.02		0.0445936	77.9934		3.21351	2.01042
20240430_LP1.20230403_MaGFP_LOPAC1 and 2_1-11_head_W_D01_3_1.v2.csv	ctrl	NearEdge	45228	1.41328	694	3879.46		1.38769	3879.46
20240430_LP1.20230403_MaGFP_LOPAC1 and 2_1-11_head_W_D02_2_1.v2.csv	ctrl	WholeFish	43500	1.35929	692	3868.28
20240430_LP1.20230403_MaGFP_LOPAC1 and 2_1-11_head_W_D03_3_1.v2.csv	ctrl	WholeFish	45972	1.43653	712	3980.08
20240430_LP1.20230401_MaGFP_LopacPlate1_49-77_tail_W_H07_1_1.v2.csv	ctrl	WholeFish	47588	1.48703	714.504	3994.08		0.0745539	116.796		5.13923	2.98186
20240430_LP1.20230401_MaGFP_LopacPlate1_49-77_tail_W_H07_2_1.v2.csv	ctrl	WholeFish	45724	1.42878	688	3845.92		1.45068	3916.88
20240430_LP1.20230401_MaGFP_LopacPlate1_49-77_tail_W_H08_1_1.v2.csv	ctrl	WholeFish	49900	1.55928	728	4069.52
20240430_LP1.20230401_MaGFP_LopacPlate1_49-77_tail_W_H08_3_1.v2.csv	ctrl	WholeFish	44680	1.39616	694.427	3881.85
20240430_LP1.20230401_MaGFP_LopacPlate1_49-77_tail_W_H09_1_1.v2.csv	ctrl	NearEdge	47576	1.48665	680	3801.2
20240430_LP1.20230401_MaGFP_LopacPlate1_49-77_tail_W_H10_2_1.v2.csv	ctrl	WholeFish	43588	1.36204	680	3801.2
20240430_LP1.20230401_MaGFP_LopacPlate1_49-77_head_W_H07_3_1.v2.csv	ctrl	WholeFish	45972	1.43653	708	3957.72
20240430_LP1.20230401_MaGFP_LopacPlate1_49-77_head_W_H08_2_1.v2.csv	ctrl	WholeFish	47992	1.49965	718	4013.62
20240430_LP1.20230401_MaGFP_LopacPlate1_49-77_head_W_H09_2_1.v2.csv	ctrl	WholeFish	48848	1.5264	726.006	4058.37
20240430_LP1.20230401_MaGFP_LopacPlate1_49-77_head_W_H10_3_1.v2.csv	ctrl	WholeFish	42380	1.32429	670	3745.3
20240430_LP1.20230401_MaGFP_LopacPlate1_41-48_head_W_B07_2_1.v2.csv	ctrl	WholeFish	49948	1.56078	722	4035.98		0.0457823	100.558		2.99108	2.52866
20240430_LP1.20230401_MaGFP_LopacPlate1_41-48_head_W_B07_3_1.v2.csv	ctrl	WholeFish	46652	1.45778	708	3957.72		1.53063	3976.73
20240430_LP1.20230401_MaGFP_LopacPlate1_41-48_head_W_B08_2_1.v2.csv	ctrl	NearEdge	49972	1.56153	712	3980.08
20240430_LP1.20230401_MaGFP_LopacPlate1_41-48_head_W_C05_3_1.v2.csv	ctrl	NearEdge	49284	1.54003	698	3901.82
20240430_LP1.20230401_MaGFP_LopacPlate1_41-48_tail_W_B07_1_1.v2.csv	ctrl	WholeFish	49548	1.54828	730	4080.7
20240430_LP1.20230401_MaGFP_LopacPlate1_41-48_tail_W_C05_1_1.v2.csv	ctrl	NearEdge	48496	1.5154	678	3790.02
20240430_LP1.20230401_MaGFP_LopacPlate1_41-48_tail_W_B08_3_1.v2.csv	ctrl	WholeFish	46828	1.46328	692	3868.28
20240430_LP1.20230401_MaGFP_LopacPlate1_41-48_tail_W_B12_1_1.v2.csv	ctrl	WholeFish	47864	1.49565	712	3980.08
20240430_LP1.20230401_MaGFP_LopacPlate1_41-48_tail_W_C06_1_1.v2.csv	ctrl	WholeFish	50428	1.57577	730	4080.7
20240430_LP1.20230401_MaGFP_LopacPlate1_41-48_tail_W_C06_2_1.v2.csv	ctrl	WholeFish	50812	1.58777	732	4091.88
							MEAN STD	0.0414682	88.5952		2.92872	2.25063
							Average	1.40953	3930.93
								2.94198	2.2538

## Sheet: Figure 4F Raw axon diameters
		Neurotransmission									Ion channels					iNos/eNos							Miscellaneous
#	Drug Values	Control values			#	Drug Values	Control values			#	Drug Values	Control values			#	Drug Values	Control values			#	Drug Values	Control values			#	Drug Values	Control values
#1 Fenspiride hydrochloride	4.5938	4.21557			#19 L-Aspartic acid	4.65822	3.97093			#6 SCH-28080*	4.19151	4.30773			#17 S-Ethylisothiourea hydrobromide	4.33815	4.21557			#3 Bexarotene**	3.71254	4.20684			#18 6-Aminohexanoic acid	3.7893	4.16144
	3.76298	4.44017				5.06358	4.44372				4.18728	4.44605				4.69664	4.44017				3.73195	4.55669				3.76635	4.22698
	4.62532	4.40046				4.71315	4.83523				3.87539	4.24598				4.10644	4.40046				4.00186	4.63288				4.19997	4.28499
	3.86922	4.4561				4.15951	4.35745				3.85757	4.07806				4.42879	4.4561				3.53073	4.08597				3.61872	4.22663
	3.91748	4.47604				4.91987	4.19457					4.38542				4.08685	4.47604									4.74944	4.53371
		4.42578					4.47665					4.23353				4.0609	4.42578									3.82955
		4.4049										4.06368				4.33037	4.4049			#4 Fenofibrate	4.09978	4.21557				3.97097
		4.32917										4.49667					4.32917				3.79561	4.44017				3.72766
												4.33033									4.38394	4.40046
#2 Fluvoxamine maleate**	4.13208	4.21557			#22 S-(-)-Eticlopride hydrochloride	4.91528	4.21557														4.49371	4.4561
	4.07576	4.44017				4.14908	4.44017														4.24912	4.47604			#20 PF-573228	4.2928	3.97136
	4.02098	4.40046				4.70667	4.40046			#8 Flunarizine dihydrochloride*	4.00942	4.20684			#30 Diphenyleneiodonium chloride	5.06785	4.06323				4.18132	4.42578				4.00975	4.33143
	4.32909	4.4561				4.4838	4.4561				4.1932	4.55669				4.30582	3.90851				4.28633	4.4049				4.98123	3.94927
		4.47604				4.6308	4.47604				3.66981	4.63288				3.85469	3.84213					4.32917				4.50962	3.89673
		4.42578				4.37882	4.42578				3.9647	4.08597				4.5339	4.33348										4.30157
		4.4049				4.25346	4.4049				3.84029					4.64982	4.23608										3.97683
		4.32917					4.32917													#7 Tamoxifen	4.57359	4.21557
																					4.04114	4.44017
																					4.32615	4.40046
#5 8-Cyclopentyl-1,3-dipropylxanthine*	3.82366	4.35454			#23 Nialamide*	4.7982	3.97136			#24 Diazoxide**	4.58638	4.30773									4.29172	4.4561			#21 N-Acetyl-5-hydroxytryptamine	4.32481	4.04398
	3.54479	4.15758				4.37712	4.33143				4.57927	4.44605									4.14765	4.47604				4.67595	3.95262
	3.79057	4.04239				4.17598	3.94927				4.37431	4.24598									4.21011	4.42578				3.92218	4.14768
	4.41316	4.55345				4.66074	3.89673				4.48931	4.07806									4.31468	4.4049				4.23989	4.13896
	3.65026	4.23402					4.30157				4.44259	4.38542									4.48768	4.32917				4.11762	4.33375
	4.00918						3.97683				4.53937	4.23353									3.96135					5.55485	4.2773
												4.06368															4.06893
												4.49667															4.66133
#9 1,7-Dimethylxanthine	3.55814	4.35454			#25 NBI 27914	4.41788	4.21557					4.33033								#11 NSC 95397*	3.67481	4.62346
	3.76622	4.15758				4.26504	4.44017														4.0431	4.31399
	4.08857	4.04239				4.17164	4.40046														4.2621	4.06664
	4.37764	4.55345				4.71552	4.4561			#26 Dantrolene sodium	4.91704	4.30773									4.01133	4.127			#28 2,2-Dimethyl-N-(2,4,6-trimethoxyphenyl)dodecanamide**	4.0583	4.07384
		4.23402				4.82994	4.47604				4.6276	4.44605									4.18555	4.34909				4.81741	4.3952
						4.48637	4.42578				4.06328	4.24598									4.33214	4.71366				4.52566	4.28337
						4.625	4.4049				4.00776	4.07806									4.14659	4.44026				4.33182	4.4885
#10 8-Cyclopentyl-1,3-dimethylxanthine*	3.8605	4.35454				4.64026	4.32917				4.74417	4.38542										4.74884				4.82435	4.38022
	3.87247	4.15758				4.48363					5.00603	4.23353										4.73521				4.99364	4.6015
	3.9219	4.04239									4.44631	4.06368														4.65379	4.61115
	4.0559	4.55345										4.49667														4.82226	4.61755
		4.23402			#27 Formoterol	4.39957	4.21557					4.33033								#15 Colchicine*	4.2389	4.42438					4.52245
						4.20047	4.44017														3.80517	4.28819
						4.02511	4.40046														4.319	4.46289
#12 A-315456	4.12858	3.96495				4.73222	4.4561			#31 Disopyramide*	4.58751	4.30773									3.37004	4.37934			#29 Anisotropine methyl bromide*	4.35539	4.30773
	4.5623	4.21523				4.42451	4.47604				4.51402	4.44605									4.20134	4.434				4.93067	4.44605
	3.6323	4.40614				5.07287	4.42578				4.68111	4.24598										4.72884				4.56234	4.24598
	3.50103	4.45655				4.78854	4.4049				4.16402	4.07806										4.53992				4.44276	4.07806
						4.91511	4.32917				4.7414	4.38542										4.77827					4.38542
						4.21008					5.19401	4.23353										4.17147					4.23353
											4.22773	4.06368										4.23622					4.06368
#13 2-(Methylthio)adenosine 5'-diphosphate trisodium salt hydrate**	4.17721	4.42012			#32 Domperidone**	4.63323	4.30773					4.49667										3.89574					4.49667
	3.69844	4.2798				5.04134	4.44605					4.33033										3.99832					4.33033
	3.90733	4.47239				4.5306	4.24598
	3.69079	4.29684				4.41676	4.07806
	4.14574	3.9972				4.57979	4.38542													#16 Ro 20-1724*	4.22653	4.69758			#33 Tetramethylazodicarboxamide*	4.37462	4.30773
	3.6919	4.19131					4.23353														4.24281	4.46557				4.17858	4.44605
		4.4745					4.06368														4.12298	4.16528				4.80237	4.24598
		4.01229					4.49667														3.82261	4.40487				4.70168	4.07806
		3.87864					4.33033														3.91112	4.09999				5.0912	4.38542
		4.38019																			4.06572	4.19162				4.77844	4.23353
		4.00262																									4.06368
		4.18622																									4.49667
		3.94261																									4.33033
		4.19559
#14 Clemizole hydrochloride*	3.95499	4.72884
	3.92079	4.53992
	3.86186	4.77827
	3.83299	4.17147
		4.23622
		3.89574
		3.99832
		4.36539
		4.79749

## Sheet: Figure 5 C
Figure 5 C changed in area/length
Left Panel					Right Panel
	Area change	Axon Diameter change				Length change	Axon Diameter change
Methiothepin mesylate LP11 #4	91.47	91.3989			Methiothepin mesylate LP11 #4	92.5918	91.3989
7-Chloro-4-hydroxy-2-phenyl-1,8-naphthyridine	89.9	89.23			7-Chloro-4-hydroxy-2-phenyl-1,8-naphthyridine	93.8975	89.23
N-Bromoacetamide	93.16	93.51			N-Bromoacetamide	96.7328	93.51
Dofetilide	110	109.61			Dofetilide	105.054	109.61
L-Canavanine	109.25	104.6			L-Canavanine	103.147	104.6
Cyproterone acetate	86.58	86.52			Cyproterone acetate	93.4343	86.52
DMH4	93	91.36			DMH4	93.8975	91.36
Bethanechol chloride	94.61	91.59			Bethanechol chloride	96.4877	91.59
Diphenyleneiodonium chloride	104.16	109.95			Diphenyleneiodonium chloride	101.986	109.95
Metalozone	106.188	93.4013			Metalozone	103.177	93.4013
STATS
	Axon Diameter change					Axon Diameter change
Best-fit values					Best-fit values
Slope	0.84				Slope	1.5
Y-intercept	14				Y-intercept	-50
X-intercept	-16				X-intercept	33
1/slope	1.2				1/slope	0.67
Std. Error					Std. Error
Slope	0.19				Slope	0.35
Y-intercept	18				Y-intercept	35
95% Confidence Intervals					95% Confidence Intervals
Slope	0.42 to 1.3				Slope	0.67 to 2.3
Y-intercept	-28 to 56				Y-intercept	-130 to 31
X-intercept	-133 to 22				X-intercept	-46 to 56
Goodness of Fit					Goodness of Fit
R squared	0.72				R squared	0.69
Sy.x	4.8				Sy.x	5.1
Is slope significantly non-zero?					Is slope significantly non-zero?
F	21				F	18
DFn, DFd	1, 8				DFn, DFd	1, 8
P value	0.0019				P value	0.003
Deviation from zero?	Significant				Deviation from zero?	Significant
Equation	Y = 0.84*X + 14				Equation	Y = 1.5*X - 50
Data					Data
Number of X values	10				Number of X values	10
Maximum number of Y replicates	1				Maximum number of Y replicates	1
Total number of values	10				Total number of values	10
Number of missing values	0				Number of missing values	0

## Sheet: Figure 5 D
Figure 5 C unchanged in area/length
Left Panel					Right Panel
	Area change	Axon Diameter change				Length change	Axon Diameter change
Disopyramide	98.48	106.98			Disopyramide	99.7179	106.98
Dantrolene sodium	100.69	105.99			Dantrolene sodium	100.982	105.99
Diazoxide	99.53	105			Diazoxide	100.403	105
Domperidone	99.91	108.22			Domperidone	100.711	108.22
8-Cyclopentyl-1,3-dipropylxanthine	103.02	92.77			8-Cyclopentyl-1,3-dipropylxanthine	101.898	92.77
8-Cyclopentyl-1,3-dimethylxanthine	106.23	94.1			8-Cyclopentyl-1,3-dimethylxanthine	98.6897	94.1
Fluvoxamine maleate	106.45	94.21			Fluvoxamine maleate	101.982	94.21
Fenspiride hydrochloride	100.43	94.54			Fenspiride hydrochloride	100.614	94.54
Formoterol	100.63	103.1			Formoterol	100.883	103.1
Bexarotene LP7 #39	98.9944	99.8912			Bexarotene LP7 #39	99.8912	99.8912
Fenofibrate	101.048	101.898			Fenofibrate	101.898	101.898
SCH-28080 LP6 #39	99.3659	100.1			SCH-28080 LP6 #39	100.1	100.1
Tamoxifen LP7 #14	100.447	100.697			Tamoxifen LP7 #14	100.697	100.697
Flunarizine dihydrochloride LP7 #47	99.5536	100.186			Flunarizine dihydrochloride LP7 #47	100.186	100.186
1,7-Dimethylxanthine LP5 #69	96.5323	97.5282			1,7-Dimethylxanthine LP5 #69	97.5282	97.5282
NSC 95397 LP8 #69	98.3988	100.339			NSC 95397 LP8 #69	100.339	100.339
A-315456 LP1 #59	106.482	101.757			A-315456 LP1 #59	101.757	101.757
2-(Methylthio)adenosine 5'-diphosphate trisodium salt hydrate LP2 #13	97.5674	97.856			2-(Methylthio)adenosine 5'-diphosphate trisodium salt hydrate LP2 #13	97.856	97.856
Clemizole hydrochloride LP4 #44	104.194	98.3955			Clemizole hydrochloride LP4 #44	98.3955	98.3955
Colchicine LP4#70	93.2398	97.6431			Colchicine LP4#70	97.6431	97.6431
Ro 20-1724 LP3 #44	100.711	98.9335			Ro 20-1724 LP3 #44	98.9335	98.9335
S-Ethylisothiourea hydrobromide LP7 #11	100.869	101.764			S-Ethylisothiourea hydrobromide LP7 #11	101.764	101.764
6-Aminohexanoic acid LP2#2	98.8461	98.8472			6-Aminohexanoic acid LP2#2	98.2147	98.8472
N-Methyl-D-aspartic acid LP10 #55	104.436	103.018			N-Methyl-D-aspartic acid LP10 #55	103.018	103.018
L-Aspartic acid LP2 #53	98.6412	98.2147			L-Aspartic acid LP2 #53	98.2147	98.2147
PF-573228 LP11 #64	99.3411	98.1367			PF-573228 LP11 #64	98.1367	98.1367
N-Acetyl-5-hydroxytryptamine LP1 #44	99.9118	101.349			N-Acetyl-5-hydroxytryptamine LP1 #44	102.382	101.349
S-(-)-Eticlopride hydrochloride LP7 #4	101.092	102.382			S-(-)-Eticlopride hydrochloride LP7 #4	102.382	102.382
Nialamide LP11#65	100.176	98.7235			Nialamide LP11#65	98.7235	98.7235
NBI 27914 LP7 #13	100.329	100.783			NBI 27914 LP7 #13	100.783	100.783
2,2-Dimethyl-N-(2,4,6-trimethoxyphenyl)dodecanamide LP11 #59	99.3586	97.4834			2,2-Dimethyl-N-(2,4,6-trimethoxyphenyl)dodecanamide LP11 #59	97.4834	97.4834
Anisotropine methyl bromide LP6 #9	99.5567	100.455			Anisotropine methyl bromide LP6 #9	100.455	100.455
Tetramethylazodicarboxamide LP5 #77	100.516	100.72			Tetramethylazodicarboxamide LP5 #77	100.72	100.72
STATS
	Axon diameter change					Axon diameter change
Best-fit values					Best-fit values
Slope	-0.1955				Slope	0.7326
Y-intercept	119.7				Y-intercept	26.73
X-intercept	612.4				X-intercept	-36.48
1/slope	-5.116				1/slope	1.365
Std. Error					Std. Error
Slope	0.2287				Slope	0.3755
Y-intercept	22.98				Y-intercept	37.59
95% Confidence Intervals					95% Confidence Intervals
Slope	-0.6619 to 0.2710				Slope	-0.03315 to 1.498
Y-intercept	72.82 to 166.6				Y-intercept	-49.94 to 103.4
X-intercept	251.6 to +infinity				X-intercept	-infinity to 33.33
Goodness of Fit					Goodness of Fit
R squared	0.02302				R squared	0.1094
Sy.x	3.557				Sy.x	3.396
Is slope significantly non-zero?					Is slope significantly non-zero?
F	0.7303				F	3.807
DFn, DFd	1, 31				DFn, DFd	1, 31
P value	0.3994				P value	0.0601
Deviation from zero?	Not Significant				Deviation from zero?	Not Significant
Equation	Y = -0.1955*X + 119.7				Equation	Y = 0.7326*X + 26.73
Data					Data
Number of X values	33				Number of X values	33
Maximum number of Y replicates	1				Maximum number of Y replicates	1
Total number of values	33				Total number of values	33
Number of missing values	0				Number of missing values	0

## Sheet: Figure 6 A-C
Figure 6A Formoterol																	STATS
	Raw Values								Normalized Change								Table Analyzed	Formoterol
	Control	1µM	2µM	4µM	10µM	20µM	LP 10µM		Control	1µM	2µM	4µM	10µM	20µM	LP 10µM		Data sets analyzed	A-G						Number of families	1
Experiment 1 Clutch 1	2.9604			3.5067	3.1923	2.9			0.920925			19.5445	8.82647	-1.13813										Number of comparisons per family	6
	2.9893			3.0318	3.249	3.1708			1.90613			3.35497	10.7594	8.09352			ANOVA summary							Alpha	0.05
	2.8822			3.0436	2.5733	3.0276			-1.74494			3.75724	-12.2754	3.21179			F	5.154
	3.0488			2.9069	2.9597	2.9637			3.93451			-0.902906	0.897062	1.03342			P value	0.0002						Dunnett's multiple comparisons test	Mean Diff.	95.00% CI of diff.	Below threshold?	Summary	Adjusted P Value	A-?
	2.786			3.3705	3.2889	2.8861			-5.02442			14.9014	12.1196	-1.61198			P value summary	***						Control vs. 1µM	-4.519	-11.81 to 2.773	No	ns	0.417	B	1µM
	2.9141			3.1441	2.8688	3.045			-0.657456			7.18331	-2.20175	3.80496			Significant diff. among means (P < 0.05)?	Yes						Control vs. 2µM	-6.203	-12.91 to 0.5017	No	ns	0.0818	C	2µM
	2.9529			2.968	2.9103				0.665248			1.18001	-0.786999				R squared	0.3364						Control vs. 4µM	-8.999	-14.69 to -3.310	Yes	***	0.0004	D	4µM
				3.233	2.7356							10.2139	-6.74257											Control vs. 10µM	-1.324	-8.292 to 5.643	No	ns	0.994	E	10µM
																	Brown-Forsythe test							Control vs. 20µM	-2.232	-9.935 to 5.471	No	ns	0.9518	F	20µM
Experiment 2 Clutch 1	2.586	3.2779	2.8388	3.2022			3.0805		-9.07315	15.2549	-0.184401	12.5932			8.31406		F (DFn, DFd)	1.069 (6, 61)						Control vs. LP 10µM	-11.96	-19.66 to -4.257	Yes	***	0.0006	G	LP 10µM
	2.5423	2.7801	3.2086	3.3377			3.3598		-10.6097	-2.24836	12.8182	17.3575			18.1346		P value	0.3911
	2.8323	3.0795	3.1139	3.1361			3.2914		-0.412949	8.2789	9.48844	10.269			15.7296		P value summary	ns						Test details	Mean 1	Mean 2	Mean Diff.	SE of diff.	n1	n2	q	DF
	2.6955	2.9215	3.079	2.9465			3.1047		-5.223	2.72343	8.26132	3.60246			9.16496		Are SDs significantly different (P < 0.05)?	No						Control vs. 1µM	2.5e-09	4.519	-4.519	2.718	16	7	1.662	61
	2.8284	3.0654	2.8761	2.8997			3.2284		-0.550077	7.78313	1.12711	1.95692			13.5144									Control vs. 2µM	2.5e-09	6.203	-6.203	2.499	16	9	2.482	61
	3.2017	2.8181	3.052	3.1784			3.0404		12.5756	-0.912238	7.31197	11.7563			6.9041		Bartlett's test							Control vs. 4µM	2.5e-09	8.999	-8.999	2.121	16	16	4.243	61
	2.9063	2.8655	2.858	3.3013					2.18898	0.754403	0.490694	16.0777					Bartlett's statistic (corrected)	5.795						Control vs. 10µM	2.5e-09	1.324	-1.324	2.597	16	8	0.5099	61
	2.9657		3.1215	3.1609					4.27755		9.75567	11.141					P value	0.4465						Control vs. 20µM	2.5e-09	2.232	-2.232	2.872	16	6	0.7774	61
	3.0382		3.0362						6.82674		6.75642						P value summary	ns						Control vs. LP 10µM	2.5e-09	11.96	-11.96	2.872	16	6	4.165	61
																	Are SDs significantly different (P < 0.05)?	No
																	ANOVA table	SS	DF	MS	F (DFn, DFd)	P value
																	Treatment (between columns)	1113	6	185.5	F (6, 61) = 5.154	P=0.0002
																	Residual (within columns)	2195	61	35.98
																	Total	3308	67
																	Data summary
																	Number of treatments (columns)	7
																	Number of values (total)	68
Figure 6B Fenoterol
	Raw Values								Normalized Change								Table Analyzed	Fenoterol hydrobromide
	Control	2µM	4µM	10µM	20µM				Control	2µM	4µM	10µM	20µM				Data sets analyzed	A-E						Number of families	1
Experiment 1 Clutch 1	2.9858	2.9998	2.6909	3.1195	2.5448				10.4502	10.9681	-0.458699	15.396	-5.8632											Number of comparisons per family	4
	2.9369	2.6884	2.6434	2.9889	2.9278				8.64129	-0.551178	-2.21581	10.5649	8.30466				ANOVA summary							Alpha	0.05
	2.3185	2.7835	2.9581	2.9003	2.6017				-14.2345	2.96674	9.42552	7.28739	-3.75837				F	3.217
	2.6054	3.1865	2.8634	2.8475	3.0113				-3.6215	17.8744	5.92239	5.33422	11.3935				P value	0.0238						Dunnett's multiple comparisons test	Mean Diff.	95.00% CI of diff.	Below threshold?	Summary	Adjusted P Value	A-?
	2.8238	2.8171	2.7547	2.9043	2.7676				4.45751	4.20967	1.90138	7.43536	2.37857				P value summary	*						Control vs. 2µM	-8.395	-16.05 to -0.7346	Yes	*	0.0276	B	2µM
	2.9618	3.138	2.9172	2.967	2.9026				9.56239	16.0803	7.91255	9.75474	7.37247				Significant diff. among means (P < 0.05)?	Yes						Control vs. 4µM	-2.829	-10.49 to 4.831	No	ns	0.7737	C	4µM
	2.6863	2.8983	2.6308	2.8289	2.6782				-0.628861	7.21341	-2.68191	4.64617	-0.928495				R squared	0.2688						Control vs. 10µM	-8.631	-16.29 to -0.9713	Yes	*	0.0227	D	10µM
	2.5508								-5.64125															Control vs. 20µM	-2.7	-10.36 to 4.960	No	ns	0.8005	E	20µM
	2.7287								0.939592								Brown-Forsythe test
	2.5658								-5.08638								F (DFn, DFd)	0.9754 (4, 35)						Test details	Mean 1	Mean 2	Mean Diff.	SE of diff.	n1	n2	q	DF
	2.6857								-0.651056								P value	0.4334						Control vs. 2µM	1.833e-08	8.395	-8.395	2.96	12	7	2.836	35
	2.5901								-4.18747								P value summary	ns						Control vs. 4µM	1.833e-08	2.829	-2.829	2.96	12	7	0.9557	35
																	Are SDs significantly different (P < 0.05)?	No						Control vs. 10µM	1.833e-08	8.631	-8.631	2.96	12	7	2.916	35
																								Control vs. 20µM	1.833e-08	2.7	-2.7	2.96	12	7	0.912	35
																	Bartlett's test
																	Bartlett's statistic (corrected)	3.56
																	P value	0.4688
																	P value summary	ns
																	Are SDs significantly different (P < 0.05)?	No
																	ANOVA table	SS	DF	MS	F (DFn, DFd)	P value
																	Treatment (between columns)	498.6	4	124.7	F (4, 35) = 3.217	P=0.0238
																	Residual (within columns)	1356	35	38.75
																	Total	1855	39
																	Data summary
																	Number of treatments (columns)	5
																	Number of values (total)	40
Figure 6C Fenspiride hydrochloride
Info	Raw Values								Normalized Change								Table Analyzed	Fenspiride HCl						Number of families	1
	Control	10µM	20µM	LP 10µM					Control	10µM	20µM	LP 10µM					Data sets analyzed	A-D						Number of comparisons per family	3
Exp 1 Clutch 1	2.9261	2.8225	2.6782	2.916					0.972344	-2.60263	-7.58206	0.623819					Distribution assumption	Normal (Gaussian)						Alpha	0.05
	2.753	2.7662	2.8845	2.6582					-5.0009	-4.5454	-0.463167	-8.27221
	2.9085	2.9109	2.7793	2.7619					0.365012	0.44783	-4.09335	-4.69378					ANOVA summary							Dunnett's multiple comparisons test	Mean diff.	95.00% CI of diff.	Below threshold?	Summary	Adjusted P Value	A-?
	2.8167	3.2332	2.9596	3.0571					-2.80277	11.5696	2.12834	5.49282					F	0.4024						Control vs. 10µM	-0.02592	-0.2268 to 0.1749	No	ns	0.9783	B	10µM
	3.139	2.9198	2.8095	3					8.31899	0.754947	-3.05123	3.52245					P value	0.7523						Control vs. 20µM	-0.05894	-0.2538 to 0.1359	No	ns	0.7984	C	20µM
	2.827	2.8004	3.1742	3.3157					-2.44735	-3.36525	9.53365	14.4165					P value summary	ns						Control vs. LP 10µM	-0.08034	-0.2752 to 0.1145	No	ns	0.619	D	LP 10µM
	2.8642	2.9327	3.2507	2.9309					-1.16367	1.20009	12.1735	1.13798					Significant diff. among means (P < 0.05)?	No
	2.8245	3.005	2.9858	3.1676					-2.53362	3.69498	3.03244	9.3059					R squared	0.03748						Test details	Mean 1	Mean 2	Mean diff.	SE of diff.	n1	n2	q	DF
	3.0223		3.09	2.997					4.29196		6.62812	3.41892												Control vs. 10µM	2.898	2.924	-0.02592	0.08126	9	8	0.3189	31
																	Brown-Forsythe test							Control vs. 20µM	2.898	2.957	-0.05894	0.07883	9	9	0.7477	31
																	F (DFn, DFd)	0.7637 (3, 31)						Control vs. LP 10µM	2.898	2.978	-0.08034	0.07883	9	9	1.019	31
																	P value	0.5231
																	P value summary	ns
																	Are SDs significantly different (P < 0.05)?	No
																	Bartlett's test
																	Bartlett's statistic (corrected)	2.331
																	P value	0.5066
																	P value summary	ns
																	Are SDs significantly different (P < 0.05)?	No
																	ANOVA table	SS	DF	MS	F (DFn, DFd)	P value
																	Treatment (between columns)	0.03376	3	0.01125	F (3, 31) = 0.4024	P=0.7523
																	Residual (within columns)	0.867	31	0.02797
																	Total	0.9007	34
																	Data summary
																	Number of treatments (columns)	4
																	Number of values (total)	35

## Sheet: Figure 6 D-E
Figure 6D Domperidone											Stats
	Raw Values					Normalized Change					Table Analyzed	Domperidone together
	DMSO	10µM	20µM	50µM		DMSO	10µM	20µM	50µM		Data sets analyzed	A-D					Number of families	1
Experiment 1 Clutch 1	2.6435	2.7747				-6.21785	-1.56333										Number of comparisons per family	3
	2.9203	3.2178				3.60205	14.1563				ANOVA summary						Alpha	0.05
	2.8214	2.9166				0.0934215	3.47079				F	11.54
	2.8888	2.8907				2.48454	2.55194				P value	<0.0001					Dunnett's multiple comparisons test	Mean Diff.	95.00% CI of diff.	Below threshold?	Summary	Adjusted P Value	A-?
	2.7849	2.7427				-1.20147	-2.69858				P value summary	****					ctrl vs. 10µM	-2.383	-7.236 to 2.469	No	ns	0.5326	B	10µM
	2.8537					1.23931					Significant diff. among means (P < 0.05)?	Yes					ctrl vs. 20uM	-9.42	-14.50 to -4.339	Yes	****	<0.0001	C	20uM
											R squared	0.3862					ctrl vs. 50uM	-8.349	-12.71 to -3.988	Yes	****	<0.0001	D	50uM
Experiment 1 Clutch 2	2.8353	2.7575				-0.152309	-2.89211
	2.736	2.834				-3.64925	-0.19809				Brown-Forsythe test						Test details	Mean 1	Mean 2	Mean Diff.	SE of diff.	n1	n2	q	DF
	2.722	3.2273				-4.14227	13.6523				F (DFn, DFd)	1.068 (3, 55)					ctrl vs. 10µM	2e-09	2.383	-2.383	1.98	30	9	1.203	55
	2.7105	2.6968				-4.54726	-5.02971				P value	0.3701					ctrl vs. 20uM	2e-09	9.42	-9.42	2.073	30	8	4.543	55
	2.596					-8.57948					P value summary	ns					ctrl vs. 50uM	2e-09	8.349	-8.349	1.78	30	12	4.691	55
	3.0324					6.78875					Are SDs significantly different (P < 0.05)?	No
	3.0862					8.68336
	2.9986					5.59845					Bartlett's test
											P value	0.2302
Experiment 2 Clutch 1	2.8697		3.4503	3.5719		-7.27599		11.484	15.4131		P value summary	ns
	3.2118		3.1725	3.1203		3.77774		2.5079	0.821248		Are SDs significantly different (P < 0.05)?	No
	3.1395		3.6273	3.3728		1.44163		17.2031	8.97988
	3.0945		3.3747			-0.012386		9.04127			ANOVA table	SS	DF	MS	F (DFn, DFd)	P value
	3.0235		3.2629			-2.3065		5.42885			Treatment (between columns)	939.7	3	313.2	F (3, 55) = 11.54	P<0.0001
	3.2303		3.3918			4.3755		9.59379			Residual (within columns)	1493	55	27.15
	3.613		3.3522					8.31426			Total	2433	58
	3.5576		3.4597					11.7877
											Data summary
				2.5566		1.77815			3.84979		Number of treatments (columns)	4
Experiment 3 Clutch 1	2.3722			2.6947		-3.64059			9.45945		Number of values (total)	59
	2.417			2.6199		-1.8208			6.42105
	2.5525			2.5978		3.68324			5.52334
Experiment 3 Clutch 2	3.1109			3.3167		5.04917			11.9986
	2.84775			2.9001		-3.8369			-2.06914
	2.9601			3.4434		-0.0430543			16.2771
	3.0019			3.1426		1.36845			6.11962
	2.7953			3.4765		-5.60804			17.3948
	3.0523					3.07036
Figure 6E Eticlopride						Normalized Change
	DMSO	1µM	2µM	4µM		DMSO	1µM	2µM	4µM		Table Analyzed	Eticlopride					Number of families	1
Experiment 1 Clutch 1	2.9511		3.3191	2.8552		-3.26066		8.80266	-6.40434		Data sets analyzed	A-D					Number of comparisons per family	6
	3.1693		3.021	3.0749		3.8921		-0.969287	0.797597								Alpha	0.05
	2.8985		3.5117	3.2427		-4.98493		15.1162	6.29821		ANOVA summary
	3.0876		3.39805	3.0869		1.21391		11.3907	1.19097		F	3.24					Tukey's multiple comparisons test	Mean Diff.	95.00% CI of diff.	Below threshold?	Summary	Adjusted P Value
	2.9129		3.3012	3.3147		-4.51289		8.21589	8.65843		P value	0.0336					Control vs. 1µM Eticlopride	-2.676	-9.927 to 4.575	No	ns	0.7531	A-B
	3.0173		3.1291			-1.09058		2.57432			P value summary	*					Control vs. 2µM Eticlopride	-6.668	-12.57 to -0.7627	Yes	*	0.0218	A-C
	3.02595		3.21			-0.807022		5.22628			Significant diff. among means (P < 0.05)?	Yes					Control vs. 4µM Eticlopride	-2.108	-10.22 to 6.007	No	ns	0.8962	A-D
	3.3419		3.1716			9.55006		3.9675			R squared	0.2173					1µM Eticlopride vs. 2µM Eticlopride	-3.992	-10.97 to 2.987	No	ns	0.4239	B-C
			3.53945					16.0259									1µM Eticlopride vs. 4µM Eticlopride	0.5677	-8.360 to 9.495	No	ns	0.9982	B-D
											Brown-Forsythe test						2µM Eticlopride vs. 4µM Eticlopride	4.559	-3.314 to 12.43	No	ns	0.413	C-D
Experiment 2 Clutch 1	2.6068	2.7561	2.7606			-3.73441	1.77904	1.94522			F (DFn, DFd)	0.4335 (3, 35)
	2.8475	2.7027	2.9423			5.15432	-0.192952	8.65515			P value	0.7303					Test details	Mean 1	Mean 2	Mean Diff.	SE of diff.	n1	n2	q	DF
	2.5832	2.7877	2.9408			-4.60593	2.94598	8.59976			P value summary	ns					Control vs. 1µM Eticlopride	-2.5e-09	2.676	-2.676	2.689	12	7	1.407	35
	2.7942	3.0125	2.4949			3.18602	11.2475	-7.86672			Are SDs significantly different (P < 0.05)?	No					Control vs. 2µM Eticlopride	-2.5e-09	6.668	-6.668	2.19	12	15	4.307	35
		2.8151	3.1092				3.95783	14.8185									Control vs. 4µM Eticlopride	-2.5e-09	2.108	-2.108	3.009	12	5	0.9908	35
		2.831	2.803				4.54499	3.51099			Bartlett's test						1µM Eticlopride vs. 2µM Eticlopride	2.676	6.668	-3.992	2.588	7	15	2.181	35
		2.5576					-5.5513				Bartlett's statistic (corrected)	1.384					1µM Eticlopride vs. 4µM Eticlopride	2.676	2.108	0.5677	3.31	7	5	0.2425	35
											P value	0.7093					2µM Eticlopride vs. 4µM Eticlopride	6.668	2.108	4.559	2.919	15	5	2.209	35
											P value summary	ns
											Are SDs significantly different (P < 0.05)?	No
											ANOVA table	SS	DF	MS	F (DFn, DFd)	P value
											Treatment (between columns)	310.6	3	103.5	F (3, 35) = 3.240	P=0.0336
											Residual (within columns)	1119	35	31.96
											Total	1429	38
											Data summary
											Number of treatments (columns)	4
											Number of values (total)	39

[truncated: 5 more sheets: Figure 6 H-J, Figure 7 B and C, Figure 7 D and E, Figure 7 F and G, Figure 7 H and I]
